# Supplementary material for: Altered Differentiation of Tendon-Derived Stem Cells in Diabetic Conditions Mediated by Macrophage Migration Inhibitory Factor
Source: Int J Mol Sci. 2021 Aug 20;22(16):8983. doi: 10.3390/ijms22168983 (PMC8396498; doi:10.3390/ijms22168983)
Supplement: Supplementary file 1 [file ijms-22-08983-s001.zip]

Archive with 1 entries (1 files):
- ijms-1328764-supplementary.pdf
